# Supplementary material for: Cellular origins and genetic landscape of cutaneous gamma delta T cell lymphomas
Source: Nat Commun. 2020 Apr 14;11:1806. doi: 10.1038/s41467-020-15572-7 (PMC7156460; doi:10.1038/s41467-020-15572-7)
Supplement: Supplementary file 3 — Supplementary Data 1 [file 41467_2020_15572_MOESM3_ESM.xlsx]

## Sheet: Sheet1
Supplementary Data 1: Genes differentially expressed between Vδ1 and Vδ2 lymphomas.
DESeq2 results comparing Vδ1 and Vδ2 samples. Negative Log2FC indicates genes more highly expressed in Vδ1 lymphomas, and positive Log2FC indicates genes more highly expressed in Vδ2 lymphomas.
Gene	Log2FC	Adj. P Value
ADH1B	7.02189	2.72e-23
IL23R	6.83898	2.28e-19
IL26	6.33657	9e-16
PZP	3.46745	5.37e-10
CHRDL1	4.92633	2.95e-09
VWDE	-5.03082	5.51e-09
DBH-AS1	-5.16966	1.26e-08
MMP1	-5.3474	1.26e-08
CCR8	-5.30898	1.28e-08
DPP4	2.64553	1.37e-08
OSR1	4.44124	5.96e-07
RNF157	4.57979	1.65e-06
TBC1D31	2.31049	5.08e-06
IFI6	2.73564	5.32e-06
AQPEP	3.52404	7.06e-06
C15orf53	3.93739	9.13e-05
IL12RB2	3.52657	9.13e-05
SIGLEC1	2.66049	0.00012778
ITGAD	-4.10629	0.00017461
MMP3	-4.23134	0.00017461
GYG1	1.75533	0.00017688
LINC00612	3.32412	0.00034988
CXCR6	2.77272	0.00052785
DBH	-3.8764	0.00052785
TOX2	3.78409	0.00052785
ATHL1	-2.37995	0.00052785
GZMH	3.82187	0.00052859
FABP4	3.66017	0.0005352
SLITRK4	3.02214	0.00055411
TNFAIP2	1.9182	0.00059859
IFNG	3.95447	0.00061841
GHR	2.13558	0.00115285
IFIT3	2.99893	0.00115285
P2RX5	3.72311	0.00119175
FAM26F	3.60482	0.00122272
EOMES	3.05397	0.00133134
VSIG4	3.1874	0.00133134
APLN	-2.82386	0.00133134
TDRD9	3.63374	0.0013857
CD38	3.69907	0.00154353
SARDH	-3.37707	0.00164851
RNF157-AS1	3.6939	0.00179955
PGM2L1	-2.55012	0.0018657
PLIN1	3.42853	0.00188034
A2MP1	3.11345	0.0022379
NKD1	-1.98357	0.00228023
GZMK	3.62902	0.00247702
C1QA	2.83733	0.00302168
CFH	2.14469	0.00316593
LMO3	3.58113	0.00334002
SCIMP	2.96974	0.00334002
RAB11FIP4	-1.40007	0.00358797
SIGLEC11	3.4931	0.00358797
ROR2	-3.29409	0.00382
PTPRO	2.12675	0.00383676
LEF1	-3.23108	0.00389093
CCL5	3.38192	0.00393537
OTOGL	3.56271	0.00419425
OAS1	2.05708	0.00453751
PLCH2	-2.38359	0.00461961
DRAXIN	-3.51109	0.00487955
HK3	2.58815	0.0055808
EPSTI1	2.41225	0.00570003
GAB3	2.58529	0.00574057
RPL34-AS1	-3.24779	0.00574057
FCGR1A	3.27914	0.00597375
WARS	2.77693	0.00597375
GBP4	3.00016	0.00616802
GBP5	3.25271	0.00658889
A2M-AS1	2.49663	0.00681963
AHRR	-2.5819	0.00683582
POTEF	-3.45628	0.00683582
DPF3	-1.54565	0.00729753
CDCA7L	2.21283	0.00950543
CST3	1.77148	0.00950543
FCGRT	1.21359	0.00950543
NLGN4X	-2.87398	0.00950543
PI15	-3.07028	0.00950543
RARRES3	2.93226	0.00950543
PHEX	-3.08362	0.00976212
CCR5	2.96828	0.00990704
PCDH19	3.24045	0.00990704
CD52	-2.25688	0.0108696
SEMA5B	-3.13855	0.0115294
MNDA	2.12774	0.0116413
LOC101927884	-3.0904	0.011714
ZNRF1	1.73518	0.011714
ANXA3	-3.22446	0.0127408
PRAM1	2.24846	0.0127477
TTLL10	-3.22768	0.0127477
APOL3	2.49942	0.0136277
C1QB	2.63697	0.0139144
DEPDC1	1.81527	0.0139144
MMP11	-2.94723	0.0140273
NCF1	3.1282	0.0140273
APOL4	2.4564	0.014137
RCAN3	-1.8195	0.014137
SERPING1	1.96216	0.0146156
SIGLEC17P	-3.1665	0.0147592
LAP3	2.23019	0.0151837
SLC8A1	2.14332	0.0151837
RORC	2.70777	0.0153584
TCN2	2.28994	0.0153584
CXCL12	2.36371	0.0164267
LRRC25	2.05907	0.0170157
ZNF385B	3.10202	0.01731
GALM	2.25183	0.0174382
IGFBP5	2.09098	0.0174382
BATF2	2.90911	0.0174939
ASB2	2.85714	0.0174939
INHBA	-2.9381	0.0174939
LRRK2	2.34487	0.0174939
SIT1	-2.79306	0.0174939
PLA2G16	2.4485	0.0177247
BTNL9	2.90929	0.0181715
C1QC	2.45679	0.0187112
GBP1P1	3.0379	0.0188915
THBD	-2.34597	0.0192748
AGRN	-1.36681	0.0195039
RDM1	3.12338	0.0201267
SEC31B	2.00993	0.0201267
ALDH1A1	2.38531	0.021877
CFB	1.77493	0.0219997
FRMD3	2.43666	0.0219997
NCF1C	3.03993	0.0219997
GBP1	2.62993	0.0227147
SPTA1	3.03865	0.0238153
SNORA48	-1.47424	0.0248926
IFI44L	2.43038	0.0263705
PDCD1	2.52803	0.0263705
STAT1	2.17406	0.0264726
VIT	2.64085	0.0267189
TIFA	2.22405	0.0270177
ESYT2	-2.22601	0.0272162
FCGR1B	2.88735	0.0272162
OBSCN	-2.67797	0.0272162
LOC101929010	-2.52294	0.0278428
TPRG1	1.55866	0.0280211
MX1	1.94654	0.0296022
MB21D2	-1.84418	0.02966
TBX5	2.55729	0.0297166
NOL4L	-2.25702	0.0297166
CLDN11	2.74261	0.0308438
SOD3	1.59357	0.0308438
KLRG1	2.5882	0.03104
LINC00478	1.96697	0.0315607
AIM1L	-2.52177	0.0318029
CCL22	-2.73916	0.0318029
TNFSF13B	2.10177	0.0318029
CPED1	1.65478	0.0318029
FYCO1	2.06933	0.0318029
ZNF683	-3.01184	0.0320517
C2	2.02364	0.0320517
GUCY1B2	-2.49207	0.0320517
TLR8	2.17203	0.032095
NLRP2	-2.90971	0.03241
AIM2	2.53682	0.0331516
IFNG-AS1	2.8875	0.0337665
KIF26B	-2.3849	0.0337665
TNXB	2.67224	0.0337665
KLHDC7B	2.73994	0.0355724
IFI30	2.20697	0.0361047
ETV1	2.35703	0.0362469
HBB	-2.84344	0.0362469
ZNF814	-1.41934	0.0372862
LINC00659	-2.94823	0.0378524
AOAH-IT1	2.33657	0.0382203
GZMA	2.70182	0.0382203
LINC00987	1.81979	0.0382203
NMUR1	2.92225	0.0382751
RARRES1	1.90719	0.0390781
ZEB2	0.981416	0.0394831
CEMIP	-2.19841	0.0395375
KCNQ3	-2.39721	0.0395375
ATP10A	1.70672	0.0396706
DGKD	-2.24992	0.0398709
SLC6A12	2.80193	0.0401599
LOC100132111	2.24556	0.0407866
KCTD12	1.74719	0.0417804
KCNE1	2.75088	0.0420828
SERPINA1	2.28966	0.0433689
GPR158	-1.89978	0.0442893
LOC101929567	-2.64811	0.0442905
DTHD1	2.64369	0.0466099
SNORA57	-1.7251	0.0470438
GBP2	2.07117	0.0473959
CNTNAP1	-1.45455	0.0484575
RPS17	2.60187	0.0489216
MYBL1	-2.25815	0.049422
IDO1	2.71697	0.0496194
ADCY1	2.15635	0.0496194
PLA2G2A	2.86293	0.0497874
FMO2	2.57355	0.0499934
KIAA1211L	1.91613	0.0499934
KLRD1	2.76459	0.0499934
MACC1	2.20518	0.0499934
MAP4K1	1.52328	0.0499934
ADAMDEC1	-2.61371	0.0499934
