# Supplementary material for: Cellular origins and genetic landscape of cutaneous gamma delta T cell lymphomas
Source: Nat Commun. 2020 Apr 14;11:1806. doi: 10.1038/s41467-020-15572-7 (PMC7156460; doi:10.1038/s41467-020-15572-7)
Supplement: Supplementary file 5 — Supplementary Data 3 [file 41467_2020_15572_MOESM5_ESM.xlsx]

## Sheet: Sheet1
Supplementary Data 3: Arm level events detected in PCGDTL and γδ MF cases.
Sample	Chr/Arm	DEL/AMP	Subtype
GD9	9p	DEL	Vδ2
GD6	9p	DEL	Vδ1
GD7	19q	DEL	Vδ1
GD40	19q	DEL	Vδ2
GD3	10p	AMP	Vδ1
GD3	10q	AMP	Vδ1
GD3	1p	AMP	Vδ1
GD3	1q	AMP	Vδ1
GD9	1p	DEL	Vδ2
GD17	22q	DEL	Vδ1
GD3	22q	AMP	Vδ1
GD15	3q	DEL	Vδ1
GD3	3q	AMP	Vδ1
GD15	17q	AMP	Vδ1
GD3	17p	AMP	Vδ1
GD40	5q	DEL	Vδ2
GD40	4q	DEL	Vδ2
GD13	9q	DEL	Vδ2
GD17	9q	DEL	Vδ1
GD34	9q	DEL	Vδ1
GD3	9q	AMP	Vδ1
GD40	9q	AMP	Vδ2
GD15	15q	AMP	Vδ1
GD17	15q	DEL	Vδ1
GD3	15q	AMP	Vδ1
GD9	15q	AMP	Vδ2
GD40	15q	AMP	Vδ2
GD3	2p	AMP	Vδ1
GD5	11q	DEL	Vδ1
GD40	11q	DEL	Vδ2
GD7	2q	AMP	Vδ1
GD39	2q	AMP	Vδ2
GD9	17q	AMP	Vδ2
GD3	20q	AMP	Vδ1
GD9	20q	AMP	Vδ2
GD15	8q	AMP	Vδ1
GD13	8q	AMP	Vδ2
GD40	8q	DEL	Vδ2
GD17	16q	DEL	Vδ1
GD3	16p	AMP	Vδ1
GD3	16q	AMP	Vδ1
GD3	6p	AMP	Vδ1
GD15	7q	AMP	Vδ1
GD13	7q	AMP	Vδ2
GD4	7q	AMP	Vδ1
GD6	7q	AMP	Vδ1
GD7	7q	AMP	Vδ1
GD40	7q	DEL	Vδ2
GD15	21q	DEL	Vδ1
GD9	21q	DEL	Vδ2
GD39	20q	AMP	Vδ2
GD41	20q	AMP	Vδ2
GD17	16p	DEL	Vδ1
GD4	16p	AMP	Vδ1
GD40	16p	DEL	Vδ2
GD40	4p	DEL	Vδ2
GD13	7p	AMP	Vδ2
GD4	7p	AMP	Vδ1
GD9	7p	AMP	Vδ2
GD15	1q	AMP	Vδ1
GD7	1q	AMP	Vδ1
GD9	1q	AMP	Vδ2
GD40	1q	AMP	Vδ2
GD40	2q	AMP	Vδ2
GD6	16q	DEL	Vδ1
GD40	16q	DEL	Vδ2
GD41	21q	AMP	Vδ2
GD15	13q	DEL	Vδ1
GD34	13q	DEL	Vδ1
GD9	13q	AMP	Vδ2
GD3	11p	AMP	Vδ1
GD6	12p	DEL	Vδ1
GD40	12p	DEL	Vδ2
GD3	14q	AMP	Vδ1
GD9	20p	AMP	Vδ2
GD41	15q	AMP	Vδ2
GD6	18p	DEL	Vδ1
GD6	18q	DEL	Vδ1
GD7	18p	DEL	Vδ1
GD10	3p	AMP	Vδ1
GD3	3p	AMP	Vδ1
GD40	3p	DEL	Vδ2
GD3	19p	AMP	Vδ1
GD4	1q	AMP	Vδ1
GD17	5q	DEL	Vδ1
GD17	17p	DEL	Vδ1
GD34	17p	DEL	Vδ1
GD9	17p	DEL	Vδ2
GD6	6q	AMP	Vδ1
GD15	18q	DEL	Vδ1
GD9	18q	DEL	Vδ2
GD10	17p	AMP	Vδ1
GD6	9p	DEL	Vδ1
GD9	9p	DEL	Vδ2
GD40	9p	AMP	Vδ2
GD40	7p	DEL	Vδ2
GD4	5p	AMP	Vδ1
GD13	8p	AMP	Vδ2
GD17	8p	AMP	Vδ1
GD3	20p	AMP	Vδ1
GD13	5p	DEL	Vδ2
GD9	5p	DEL	Vδ2
GD40	5p	DEL	Vδ2
GD40	8p	DEL	Vδ2
GD40	6q	DEL	Vδ2
GD40	18q	DEL	Vδ2
GD4	22q	AMP	Vδ1
GD15	17p	AMP	Vδ1
GD40	20p	DEL	Vδ2
GD42	7p	AMP	Vδ2
GD42	7q	AMP	Vδ2
GD42	18p	DEL	Vδ2
