# Supplementary material for: Cellular origins and genetic landscape of cutaneous gamma delta T cell lymphomas
Source: Nat Commun. 2020 Apr 14;11:1806. doi: 10.1038/s41467-020-15572-7 (PMC7156460; doi:10.1038/s41467-020-15572-7)
Supplement: Supplementary file 6 — Supplementary Data 4 [file 41467_2020_15572_MOESM6_ESM.xlsx]

## Sheet: Sheet1
Supplementary Data 4: Driver mutations, treatments and patient outcomes in PCGDTL and γδ MF.
Case	Initial Diagnosis	PCGDTL-like progression	Duration Prior to PCGDTL-like disease progression (months)	Gene	Mutation	Total follow up (months)	Skin Directed and Topical Therapies	Chemotherapy and Immune Modulating	Radiation	Status at follow-up
GD1	E/D PCGDTL					4		CVD: PR		D*
GD2	E/D PCGDTL					32	PUVA: PR	Acitretin: PR; 8-MOP: PR		D+
GD3	E/D γδ MF	y	54	CDKN2A, MYC, TNFAIP3, KMT2D	del, p.P74L, p.R183X, p.E4882X	59	NBUVB: NR; TAC: PR			D+
GD4	E/D γδ MF	y	57	ARID1A, TRRAP, ARID1A	p.S744X, p.W1672X, p.Q586X	89	NBUVB: NR, DP; TAC: NR, DP	MTX: NR; Acitretin: PR; GEM: PR; ROM: NR	PR	D+
GD5	E/D PCGDTL			CDKN2A, TP53, KRAS, MAPK1, TRRAP	del, del, p.G12D, p.E322K, p.T3711N	4		CMED: PR		D*
GD6	E/D PCGDTL			CDKN2A, ARID1A, FBXW7, KMT2D, STAT5B	del, del, del, p.P893L, p.P702A	31	NBUVB: PR	BEX: PR		D+
GD7	E/D PCGDTL			CDKN2A, KRAS, KMT2D, TNFAIP3	del, p.Q61H, p.Q3899X, p.E358X	4		EPOCH: PR		D*
GD8	E/D PCGDTL			CDKN2A, MAPK1, ARID1A, TET2	del, p.Y131H, p.K1819X, p.K1533X	10				A-
GD9	Panniculitic PCGDTL			CDKN2A, ARID1A, TP53	del, del, del	36	PUVA: NR	DOX: CR; GEM: PR; ETO/ CHL: NR, DP; Denileukin: NR, DR; GEM/ DOX/ NAV: PR, DP; VOR: NR, DP	PR	D+
GD10	E/D PCGDTL			STAT5B	p.R430C	12.5	TAC: NR, DP	MTX: PR; HCVAD: PR; GEM/DOX: PR, DP; Ara-C: PR	PR	D+
GD11	E/D PCGDTL					30	PUVA: CR, DP, PR; TAC: PR; NBUVB: PR	8-MOP: PR	PR	A+
GD12	Panniculitic PCGDTL			KRAS	p.R41S	5		Brentuximab: PR; ETO: PR; CHOEP: PR		D*
GD13	Panniculitic PCGDTL			CDKN2A, ARID1A, MYC, STAT3	del, del, p.P74L, p.D661V	19.5	NBUVB: PR, DP	Acitretin: PR, DP	PR, DP	D+
GD14	E/D PCGDTL			ARID1A	p.K1819X	1.5	TAC: NR, DP	Acitretin: NR, DP		A+
GD15	E/D γδ MF	y	150	TP53, CDKN2A, JAK3, CDKN2A	del, del, p.R657W, p.W110X	180	UVB, PUVA: PR	IFNa: NR; MTX/Acitretin/ BEX: NR; ROM: PR		D+
GD16	E/D γδ MF	y	29			33	Clobetasol: PR, DP	BEX: PR, DP	PR, DP	D+
GD17	E/D γδ MF	y	120	ARID1A, CDKN2A, FBXW7, KMT2D, TP53, TP53, CDKN2A	del, del, del, del, del, splicing, p.R80X	146	TAC: NR, DP	Brentuximab: NR, DP; BEX: NR, DP; Miragen: NR, DP; GEM: PR	PR, DP	D+
GD18	E γδ MF			KMT2D	p.S762F	16	NBUVB: CR; TAC: CR			A-
GD19	E γδ MF					255	PUVA: CR; Fluocinonide: CR			A-
GD20	E γδ MF	y	100			107	TAC: DP; NBUVB: PR, DP	BEX: PR, DP; IFNa: CR, DP; Denileukin: PR; LEN:PR; GEM: PR, DP		D*
GD21	IVGDTL					5		EPOCH: PR		D*
GD22	Panniculitic PCGDTL			TP53, MYCN, KRAS, KMT2D, TRRAP	p.R81X, p.G34R, p.D119N, p.C1433G, p.R547Q	1				D+
GD23	E γδ MF					16	NBUVB: PR; TAC: PR; Tacrolimus: PR; Imiquimod cr: PR	Acitretin: PR		A+
GD24	E γδ MF					15.5				A+
GD25	Panniculitic PCGDTL					7.5				D+
GD26	E/D PCGDTL					1.5		DEX: NR		D+
GD27	E γδ MF					75	NBUVB: PR; TAC: PR	MTX: PR		A+
GD28	E γδ MF					39.5	Valchlor: CR; Clobetasol: CR			A-
GD29	E/D γδ MF					410	NBUVB: PR; TAC: PR			A+
GD30	E/D PCGDTL					17		BEX: DP		A+
GD31	E γδ MF					18				A+
GD32	E γδ MF					36.5	NBUVB: CR; TAC: CR			A+
GD33	Panniculitic PCGDTL					7	Muciprocin: PR, DP	EPOCH: PR, DP		D+
GD34	E/D γδ MF			ARID1A, TET2, TP53, JUNB	del, del, del, p.A282V	169	Valchlor: PR; Steroids: PR	IFNg: PR; MTX: NR; Miragen: NR	PR	A+
GD35	E/D PCGDTL					0
GD36	Panniculitic PCGDTL			MYCN, ARID1A	p.G34R, p.V2093I	36		Brentuximab; CHOEP: PR		A+
GD37	Panniculitic PCGDTL			MYCN, FBXW7	p.R31P, p.R347H	18		CHOP; CHOEP		D+
GD38	Panniculitic PCGDTL					3		CHOP		D+
GD39	Panniculitic PCGDTL			ARID1A	p.Q185X	77		HCVAD; GEM/CIS	y	D
GD40	Panniculitic PCGDTL			FBXW7, KMT2D	del, del	11		CHOP/ETO	y	A+
GD41	Panniculitic PCGDTL			CDKN2A, TNFAIP3, NRAS	del, del, p.Q61H	2		HCVAD; GEM/CIS; EPOCH		D
GD42	Panniculitic PCGDTL			CDKN2A, SOCS1	del, del	0
Abbreviations: Epidermal/Dermal (E/D), Primary cutaneous gamma delta T cell lymphoma (PCGDTL), yes (y), deletion (del), psoralen and ultraviolet A (PUVA), narrow band ultraviolet B (NBUVB), triamcinolone (TAC), cyclophosphamide/vincristine/ dacarbazine (CVD), methoxsalen (8-MOP), methotrexate (MTX), gemcitabine (GEM), romidepsin (ROM), cyclophosphamide/etoposide/ methotrexate/dexamethasone (CMED)…
etoposide/prednisolone/oncovin/cyclophosphamide/hydroxydaunorubicin (EPOCH), doxorubicin (DOX), etoposide (ETO), chlorambucil (CHL), navelbine (NAV), vorinostat (VOR), hyper-cyclophosphamide /vincristine/ doxorubicin/dexamethasone (HCVAD), cyclophosphamide/doxorubicin/etoposide/vincristine/prednisone (CHOEP), interferon (IFN), lenalidomide (LEN), cyclophosphamide/doxorubicin/vincristine/prednison…
hematopoietic stem cell transplantation (D*), alive with disease (A+), alive in remission (A-)
